# Supplementary material for: Molecular Modes of Action of an Aqueous Nerium oleander Extract in Cancer Cells In Vitro and In Vivo
Source: Molecules. 2023 Feb 16;28(4):1871. doi: 10.3390/molecules28041871 (PMC9960564; doi:10.3390/molecules28041871)
Supplement: Supplementary file 1 [file molecules-28-01871-s001.zip]

Archive with 1 entries (1 files):
- molecules-1919010-supplementary.pdf
